# Supplementary material for: Aptamer Selection Based on Microscale Electrophoretic Filtration Using a Hydrogel-Plugged Capillary Device
Source: Molecules. 2022 Sep 8;27(18):5818. doi: 10.3390/molecules27185818 (PMC9505737; doi:10.3390/molecules27185818)
Supplement: Supplementary file 1 [file molecules-27-05818-s001.zip]

Archive with 1 entries (1 files):
- molecules-1801846-supplementary.pdf
